# Supplementary material for: Family health history and pharmacogenomics show cross generation premature amitriptyline discontinuation is associated with CYP2C19 loss of-function enrichment
Source: Commun Med (Lond). 2025 Nov 13;5:437. doi: 10.1038/s43856-025-01156-3 (PMC12615714; doi:10.1038/s43856-025-01156-3)
Supplement: Supplementary file 2 — Supplementary Data 1 [file 43856_2025_1156_MOESM2_ESM.xlsx]

## Sheet: Supplementary Data 1
Supplementary Data 1
Age of Offspring (years)	Percentage of shared Medications
19	8.763
19	13.1
19	15.789
19	13.75
19	8.108
19	4
19	11.111
20	11.969
20	17.021
20	7.527
20	9.412
20	10.227
20	16.667
20	12.5
20	18.898
20	14.634
20	9.917
20	7.006
21	8.571
21	3.03
21	14.286
21	5.298
21	20
21	9.877
21	19.008
21	16.216
21	3.922
21	9.091
21	5
21	10.526
21	17.526
21	15.517
21	14.679
21	18.333
21	12.778
21	4.762
21	6.72
21	11.268
21	21.951
21	7.812
21	8.333
21	3.333
21	15.726
21	22.34
21	16.393
21	13.793
21	3.333
22	24.823
22	23.377
22	10.952
22	8
22	11.494
22	13.592
22	11.765
22	18.75
22	4
22	8.397
22	5
22	6.04
22	3.636
22	8.475
22	9.589
22	20.588
22	14.141
22	12.766
22	7.547
22	3.125
22	15.436
22	20
22	14.094
22	10.976
22	7.5
23	10.843
23	10.87
23	11.828
23	25.207
23	23.333
23	18.391
23	9.649
23	14.667
23	5.618
23	22.297
23	13.636
23	12.883
23	19.444
23	10.87
23	12.5
23	25
23	16.071
23	8.421
23	13.008
23	6.897
23	13.934
23	3.614
23	3.571
23	7.071
23	9.859
23	14.286
23	2.941
23	8
23	2.439
23	10
24	20.462
24	13.542
24	11.429
24	11.494
24	8.696
24	10
24	25.806
24	3.03
24	19.388
24	1.099
24	20.635
24	2.778
24	12.022
24	15.238
24	16.327
24	11.852
24	8.511
24	7.483
24	20.93
24	15.979
24	18.681
24	17.46
24	12.871
24	27.879
24	15.344
24	13
24	17.568
24	4.444
24	8.333
24	6.294
24	14.754
24	13.393
24	6.061
24	8.491
24	5.263
24	11.905
24	7.692
24	16.981
24	10.68
24	6.122
24	2.857
24	5.645
24	5
24	16.418
24	9.231
25	21.168
25	8
25	3.774
25	6.306
25	13
25	9.89
25	0
25	17.318
25	10.976
25	2.174
25	8.654
25	16.19
25	9.859
25	13.636
25	8.571
25	9.559
25	22.68
25	13.699
25	4.839
26	12.136
26	7.576
26	4.545
26	22.599
26	6.897
26	13.6
26	11.927
26	14.024
26	18.182
26	3.636
26	12.946
26	9.677
26	10.145
26	20
26	14.286
26	10
26	11.111
26	8.333
26	7.826
26	13.462
26	2.326
26	7.407
26	14.286
26	22.368
26	2.92
26	7.921
26	6
26	0
26	9.859
26	3.571
26	9.489
26	4.11
26	7.273
26	17.355
27	13.548
27	6.41
27	13.71
27	13.043
27	5.102
27	10.112
27	8.491
27	9.459
27	9.091
27	9.449
27	15.948
27	10.39
27	3.704
27	20.741
27	14.634
27	7.692
27	15.075
27	17.778
27	10.526
27	3.62
27	15.337
27	21.951
27	13
27	23.308
27	10.909
27	24.476
27	7.487
27	8
28	14.815
28	9.434
28	15.232
28	11
28	23.016
28	21.053
28	18.75
28	17.007
28	25.287
28	19.708
28	16.814
28	8.403
28	12.329
28	11.111
28	24.272
28	20.536
28	12.871
28	14.516
28	24.051
28	14.423
28	8.152
28	12.5
28	12.568
29	20.27
29	6.667
29	12.5
29	6.316
29	10.588
29	18.132
29	6.25
29	3.571
29	20.112
29	13.889
29	8.333
29	18.471
29	11.364
29	14.019
29	14.978
29	19.048
29	10.067
29	10.476
29	16
30	17.69
30	14.286
30	11.382
30	24.691
30	21.831
30	16.129
30	19.685
30	24.161
30	11.278
30	20
30	8.571
30	14.184
30	13.675
30	25.316
30	3.817
30	18.182
30	15.873
30	18.981
30	13.043
30	13.03
30	7.975
30	12.821
30	10.959
30	25.234
30	12.632
30	14.634
31	10.577
31	17.763
31	10.753
31	22.819
31	24.084
31	20
31	16.346
31	22.424
31	13.889
31	10.582
31	12
31	9.474
31	8.808
31	18.71
31	6.186
31	19.459
31	16.087
32	10
32	5.952
32	3.676
32	17.647
32	21.387
32	1.717
32	10.27
32	14.286
32	22.222
32	15.138
32	13.402
32	14.706
32	12.109
32	19.149
32	7.143
32	6.742
32	22.404
32	19.608
32	9.42
32	12.739
32	20.619
33	14.286
33	12.174
33	17.722
33	10.317
33	14.213
33	17.419
33	19.167
33	15.603
33	15.827
33	15.459
33	10.959
33	13.514
33	15.979
33	5.797
33	15.244
34	12.698
34	13.333
34	8.28
34	21.488
34	11.111
34	19.463
34	7
34	18.519
34	7.595
34	7.955
34	5.109
34	3.333
34	10
34	7.884
34	7.292
34	21.477
35	7.792
35	13.408
35	28.205
35	18.033
35	8.658
35	1.887
35	15.328
35	13.265
35	6.548
35	9.091
35	12.745
35	8.421
35	2.941
35	6.757
35	15.842
35	21.168
35	7.619
35	8.242
35	5.714
35	17.582
35	18.274
35	6.566
35	7.377
35	15.232
35	18.75
35	14.97
35	6.034
36	7.576
36	21.774
36	10.909
36	8.824
36	2.273
36	15.73
36	10.909
36	1.905
36	5.691
36	20.354
36	20.71
36	19.895
36	8.824
36	25.134
36	18.75
36	2.532
36	21.053
36	8.421
36	14.062
36	12.782
37	8.594
37	15
37	13.548
37	9.406
37	1.379
37	5.464
37	7.463
37	17.576
37	7.429
37	7.265
37	17.323
37	11.333
37	15.61
37	10.112
37	14.773
37	8.209
37	23.664
37	8.874
38	12.651
38	13.548
38	24.409
38	19.469
38	10.588
38	13.397
38	17.252
38	7.292
38	17.391
38	14.286
38	4.294
38	14.167
38	15.888
38	17.188
38	7.843
38	21.244
39	11.278
39	13.492
39	11.215
39	9.596
39	21.339
39	13.772
39	2.193
39	24.138
39	6.931
39	19
39	10.569
39	16.822
39	10.87
39	8.013
39	23.887
39	8.152
39	5.988
39	9.91
39	8.383
39	11.765
39	9.524
39	13.483
39	18.579
39	10.256
39	16.568
39	25
40	13.913
40	21.32
40	8.527
40	12.446
40	19.772
40	8.879
40	11.282
40	12.389
40	9.581
40	7.937
40	23.183
40	12.5
40	6.849
40	8.092
40	21.395
40	8.594
40	2.198
40	13.187
40	6.977
41	15.61
41	9.848
41	13.389
41	9.346
41	10
41	8.219
41	7.914
41	17.749
41	12.8
41	9.302
41	7.752
41	23.026
41	16.129
41	9.569
42	9.545
42	10.656
42	9.816
42	21.196
42	16.667
42	13.772
42	16.043
42	11
42	7
42	15.714
42	11.146
42	6.838
42	22.152
42	13.38
42	14.483
42	9.184
42	12.27
42	9.091
42	7.519
43	9.506
43	21.691
43	10.18
43	22.995
43	15.982
43	8.584
43	12.121
43	7.692
43	6.395
43	11.354
43	9.091
44	12.205
44	13.622
44	13.559
44	21.491
44	17.941
45	17.46
45	14.762
45	8.889
45	14.535
45	4.783
45	11.852
45	13.778
45	13.725
45	19.118
46	21.935
46	23.664
46	12.821
46	0.826
46	10.526
46	26.296
46	24.632
46	26.115
46	11.348
46	11.881
46	25.092
47	16.883
47	17.467
47	14.706
47	12.5
47	18.039
47	7.182
47	17.614
47	12.06
48	10.7
48	19.108
48	13.333
48	27.138
48	10.577
48	24.893
48	9.966
49	18.75
49	14.815
49	15
49	32.057
49	7.57
50	27.841
51	21.93
51	8.482
51	25.789
51	26.344
51	12.052
52	12.397
52	15.9
52	15.417
52	5.921
53	18.447
53	12.403
54	14.754
54	17.164
60	15.41
61	4.167
64	8.187
64	24.837
65	4
67	19.178
