# Supplementary material for: Family health history and pharmacogenomics show cross generation premature amitriptyline discontinuation is associated with CYP2C19 loss of-function enrichment
Source: Commun Med (Lond). 2025 Nov 13;5:437. doi: 10.1038/s43856-025-01156-3 (PMC12615714; doi:10.1038/s43856-025-01156-3)
Supplement: Supplementary file 3 — Supplementary Data 2 [file 43856_2025_1156_MOESM3_ESM.xlsx]

## Sheet: Sheet 1 - Supplementary Data 2
Supplementary Data 2
Drug	N Trios with cross-generation exposure	Class	Indication
Amoxicillin	461	Antibiotic	Acute
Paracetamol	382	Analgesic	Acute/Chronic
Hydrocortisone	346	Steroid	Acute
Ibuprofen	342	Anti Inflammatory	Acute/Chronic
Vitamin D supplements	324	Vitamin/Supplement	Acute/Chronic
Covid mRNA Vaccine	292	Vaccine	Acute
Cetirizine	258	Antihistamine	Acute/Chronic
Codeine	252	Analgesic	Acute/Chronic
Iron supplements	252	Vitamin/Supplement	Acute/Chronic
Co-codamol	225	Analgesic	Acute/Chronic
Flucloxacillin	223	Antibiotic	Acute
Lansoprazole	217	Proton Pump Inhibitor	Acute/Chronic
Naproxen	205	Anti Inflammatory	Acute/Chronic
Clotrimazole	199	Antifungal	Acute
Fusidic Acid	188	Antibiotic	Acute
Betamethasone	176	Steroid	Acute/Chronic
Salbutamol	173	Bronchodilator	Acute/Chronic
Omeprazole	172	Proton Pump Inhibitor	Acute/Chronic
Typhoid vaccine	167	Vaccine	Acute
Folic acid	160	Vitamin	Acute/Chronic
Chloramphenicol	151	Antibiotic	Acute
Loratadine	142	Antihistamine	Acute/Chronic
Beclomethasone	133	Steroid	Acute/Chronic
Sodium Cromoglicate	129	Mast Cell Stabilizer	Acute/Chronic
Phenoxymethylpenicillin	123	Antibiotic	Acute
Trimethoprim	118	Antibiotic	Acute
Diclofenac	117	Anti Inflammatory	Acute/Chronic
Co-amoxiclav	114	Antibiotic	Acute
Lactulose	114	Laxative	Acute/Chronic
Chlorphenamine	107	Antihistamine	Acute/Chronic
Gaviscon	107	Antacid	Acute/Chronic
Clarithromycin	97	Antibiotic	Acute
Amitriptyline	96	Antidepressant	Chronic
Mometasone Furoate Monohydrate	95	Steroid	Acute/Chronic
Covid 19 Vaccine AstraZeneca	94	Vaccine	Acute
Aqueous cream	93	Moisturizer	Acute/Chronic
Fexofenadine	87	Antihistamine	Acute/Chronic
Influenza Vaccine	87	Vaccine	Acute
Nitrofurantoin	87	Antibiotic	Acute
Revaxis vaccine suspension for injection	84	Vaccine	Acute
Erythromycin	81	Antibiotic	Acute
Cefalexin	78	Antibiotic	Acute
Clobetasone	78	Steroid	Acute/Chronic
E45 Cream	78	Moisturizer	Acute/Chronic
Ranitidine	78	H2 Blocker	Acute/Chronic
Metronidazole	76	Antibiotic	Acute
Prochlorperazine	74	Antiemetic	Acute
Havrix vaccine	73	Vaccine	Acute
Ketoconazole	70	Antifungal	Acute
Norethisterone	69	Hormone	Chronic
